# Supplementary material for: Moderate Aerobic Exercise Regulates Follicular Dysfunction by Initiating Brain-Derived Neurotrophic Factor (BDNF)-Mediated Anti-Apoptotic Signaling Pathways in Polycystic Ovary Syndrome
Source: J Clin Med. 2022 Sep 23;11(19):5584. doi: 10.3390/jcm11195584 (PMC9571561; doi:10.3390/jcm11195584)
Supplement: Supplementary file 1 [file jcm-11-05584-s001.zip]

Archive with 1 entries (1 files):
- jcm-1875808-supplementary.pdf
